# Supplementary material for: Effect of Soil Environment on Species Diversity of Desert Plant Communities
Source: Plants (Basel). 2023 Oct 2;12(19):3465. doi: 10.3390/plants12193465 (PMC10574983; doi:10.3390/plants12193465)
Supplement: Supplementary file 1 [file plants-12-03465-s001.zip]

Archive with 1 entries (1 files):
- plants-2614729-supplementary.pdf
